# Supplementary material for: The RING-domain E3 ubiquitin ligase OsRGLG6 regulates rice grain number and yield via ubiquitination-mediated degradation of OsOTUB1
Source: aBIOTECH. 2025 Jul 23;6(4):774–89. doi: 10.1007/s42994-025-00232-5 (PMC12647413; doi:10.1007/s42994-025-00232-5)
Supplement: Supplementary file 2 — Supplementary file2 (XLSX 11 KB) [file 42994_2025_232_MOESM2_ESM.xlsx]

## Sheet: Sheet1
Table S1 Putative OsOTUB1 interactors identified in a yeast two-hybrid library screen
Gene ID	Annotation
LOC_Os01g07520	Proline-rich family protein, putative, expressed. DNA binding protein
LOC_Os01g46926	Ubiquitin-conjugating enzyme E2 5A, putative, expressed
LOC_Os01g60410	Ubiquitin-conjugating enzyme, putative, expressed
LOC_Os01g67134	Ribosomal L18p. L5e family protein RPL5A. leaf adaxial identity, putative, expressed
LOC_Os01g70140	Ubiquitin-conjugating enzyme E2-22 kDa, putative, expressed
LOC_Os01g56680	Photosystem II reaction center W protein, chloroplast precursor, putative, expressed. six clones share the same start and end sites, and the out-of-frame sequence encodes a 180-aa peptide.
LOC_Os02g01740	U5 small nuclear ribonucleoprotein 200 kDa helicase, mRNA splicing–major pathway. mRNA splicing–minor pathway. Sec63 domain, putative, expressed
LOC_Os02g16040	Ubiquitin-conjugating enzyme E2 5B, putative, expressed
LOC_Os02g12100	Expressed protein (conserved hypothetical protein)
LOC_Os02g54870	Expressed protein. Brachypodium Bradi3g53820 transcription factor
LOC_Os03g02670	Transporter family protein, putative, expressed. Arabidopsis AT1G12600 UDP-N-acetylglucosamine transporter family
LOC_Os03g30430	Nitrilase-associated protein SPIRAL1-like 1. acts to maintain the organization of cortical microtubules essential for anisotropic cell growth, putative, expressed
LOC_Os04g49160	Zinc finger, C3HC4-type domain–containing protein, expressed
LOC_Os05g02070	Expressed protein
LOC_Os05g46610	Myb-like DNA-binding domain–containing protein, putative, expressed. maize GRMZM2G175232 R2r3-myb transcription factor
LOC_Os05g27820	Patellin protein, carrier protein that may be involved in membrane-trafficking events associated with cell-plate formation during cytokinesis; binds to some hydrophobic molecules such as phosphoinositides and promotes their transfer between different cellular sites (by similarity), putative, expressed
LOC_Os06g02380	T-complex protein, putative, expressed. Arabidopsis AT1G55490 chaperonin 60 beta. maize GRMZM2G083716 Rubisco subunit binding-protein beta subunit, rubb
LOC_Os06g47200	LTPL85—protease inhibitor. seed storage. LTP family protein precursor, expressed
LOC_Os06g43770	Sterile alpha motif (SAM) domain–containing protein
LOC_Os08g38270	Fasciclin domain–containing protein, expressed
LOC_Os08g44680	Photosystem I reaction center subunit II, chloroplast precursor, putative, expressed
LOC_Os08g38600	RING-type E3 ubiquitin ligase
LOC_Os09g17650	Expressed protein
LOC_Os09g19734	Isochorismate synthase 1, chloroplast precursor, mitochondrial outer membrane protein porin 1. VDAC1, putative, expressed
LOC_Os09g39590	Metallo-beta-lactamase, cleavage and polyadenylation specificity factor subunit 2. CPSF plays a key role in pre-mRNA 3'-end formation, recognizing the AAUAAA signal sequence and interacting with poly(A)polymerase and other factors to bring about cleavage and poly(A) addition, putative, expressed
LOC_Os12g44000	Ubiquitin-conjugating enzyme E2 W, putative, expressed
LOC_Os11g28270	Zinc finger C-x8-C-x5-C-x3-H-type family protein, expressed
LOC_Os12g19381	Ribulose bisphosphate carboxylase small chain, chloroplast precursor, putative, expressed
UniProtKB - A0A0E0ER11 (A0A0E0ER11_9ORYZ)	SHSP domain–containing protein
