# Supplementary material for: The RING-domain E3 ubiquitin ligase OsRGLG6 regulates rice grain number and yield via ubiquitination-mediated degradation of OsOTUB1
Source: aBIOTECH. 2025 Jul 23;6(4):774–89. doi: 10.1007/s42994-025-00232-5 (PMC12647413; doi:10.1007/s42994-025-00232-5)
Supplement: Supplementary file 3 — Supplementary file3 (XLSX 10 KB) [file 42994_2025_232_MOESM3_ESM.xlsx]

## Sheet: Sheet1
Table S2 Primers used in this study.
Primer	Sequence (5′→3′)
cecrOsRGLG6F	GTTCGCCTAACAAATCCGGG
cecrOsRGLG6R	TACCCGGCAGCAAATGAGCA
OsRGLG6-KO-F	GACGGATTCTGCTTGGAGCAGTTTTAGAGCTAGAAAT
OsRGLG6-KO-R	TGCTCCAAGCAGAATCCGTCCGGCAGCCAAGCCAGCA
OsOTUB1.1-F	GGGGACAAGTTTGTACAAAAAAGCAGGCTCCATGGGGGAGGCGGCGGCG
OsOTUB1.1-C	GGGGACCACTTTGTACAAGAAAGCTGGGTCTCACTTCGGGTAGAGAATGTCGTAGTGACCAGGACG
OsOTUB1.1-D	GGGGACCACTTTGTACAAGAAAGCTGGGTCCTTCGGGTAGAGAATGTCGTAGTGACCAGGACG
OsOTUB1.1-597-F	GGGGACAAGTTTGTACAAAAAAGCAGGCTCCATGTTTTCCTACTTGGAACATATC
OsOTUB1.1-597-C	GGGGACCACTTTGTACAAGAAAGCTGGGTCTCACTTCGGGTAGAGAATGT
OsOTUB1.1-597-D	GGGGACCACTTTGTACAAGAAAGCTGGGTCCTTCGGGTAGAGAATGT
OsRGLG6-F	GGGGACAAGTTTGTACAAAAAAGCAGGCTCCATGGGGGCGTTCTGCTCC
OsRGLG6-C	GGGGACCACTTTGTACAAGAAAGCTGGGTCTCAGTAGAGCCTAATTCTTGTGGAGATTTCC
OsRGLG6-D	GGGGACCACTTTGTACAAGAAAGCTGGGTCGTAGAGCCTAATTCTTGTGGAGATTTCC
E2-OsUBC13-F	GGGGACAAGTTTGTACAAAAAAGCAGGCTCCATGGCCAACAGCAACCTCCC
E2-OsUBC13-C	GGGGACCACTTTGTACAAGAAAGCTGGGTCTTATGCACCGCTGGCATACAGG
E2-OsUBC13-D	GGGGACCACTTTGTACAAGAAAGCTGGGTCTGCACCGCTGGCATACAGG
E2-OsUBC15-F	GGGGACAAGTTTGTACAAAAAAGCAGGCTCCATGGCGTCCAAGCGGATC
E2-OsUBC15-C	GGGGACCACTTTGTACAAGAAAGCTGGGTCCTAGCCCATAGCATATTTCTGGGTCCA
E2-OsUBC15-D	GGGGACCACTTTGTACAAGAAAGCTGGGTCGCCCATAGCATATTTCTGGGTCCA
E2-OsUBC16-F	GGGGACAAGTTTGTACAAAAAAGCAGGCTCCATGGCGTCCAAGAGGATCCTGA
E2-OsUBC16-C	GGGGACCACTTTGTACAAGAAAGCTGGGTCTTAGCCCATGGCGTACTTCTGTG
E2-OsUBC16-D	GGGGACCACTTTGTACAAGAAAGCTGGGTCGCCCATGGCGTACTTCTGTG
E2-OsUBC22-F	GGGGACAAGTTTGTACAAAAAAGCAGGCTCCATGGCATCGAAGCGGATCCT
E2-OsUBC22-C	GGGGACCACTTTGTACAAGAAAGCTGGGTCTCATCCCATGGCATACTTCTGGG
E2-OsUBC22-D	GGGGACCACTTTGTACAAGAAAGCTGGGTCTCCCATGGCATACTTCTGGG
qPCR-OsRGLG6-F	ACAGGTAATGGGCAGCTGAG
qPCR-OsRGLG6-R	GGCAGGAACAGGTCTTGACA
qPCR-MOC1-F	TTGCCTCATCTGGGGACTGA
qPCR-MOC1-R	ACACCTGGTCTAGCTGTGTC
qPCR-LAX1-F	CCTCCTTTGCCTTGCTGTGT
qPCR-LAX1-R	AATAAGATCCTTGCGCACCAGA
qPCR-OsNR2-F	AGAGCCTGTCCTACAACGTG
qPCR-OsNR2-R	GGTCCTCGCCCTTGAAGTAT
qPCR-SLR1-F	CAGGTCATGTCCGAGGTGTA
qPCR-SLR1-R	CTTCTCCTCCACCCGGTAGC
qPCR-OsSIRP4-F	CACAACAAGCATGGTGGCAA
qPCR-OsSIRP4-R	CCGCCCTCCACCGTATAATC
qPCR-OsEREBP1-F	TGGATGATGGTGCTGGTGAC
qPCR-OsEREBP1-R	TCGCTAACGGGCATGTCA
qPCR-OsDT11-F	GCAGATGCCTGCCCTCAT
qPCR-OsDT11-R	CCGTAGCAAACCCCGACA
qPCR-OsERF101-F	AGATAAGGGACCCGAAGAAGG
qPCR-OsERF101-R	GTTGAGCTTGGCCTTGGTCC
qPCR-OsPP2C06-F	CAAATTACTGTCGGGAGCGG
qPCR-OsPP2C06-R	GCAACGATGATGTGCGAGGA
qPCR-OsPYL4-F	TCGGTGGTGCGGCGGTTCGA
qPCR-OsPYL4-R	GGAAGCTGAGGACGTGGCTCT
OsActin-F	AGCAGCATGAAGATCAAGGTGGTC
OsActin-R	CCTTGGCAATCCACATCTGCTG
